# Supplementary material for: Red- and Near-Infrared-Excited Autofluorescence as a Marker for Acute Oxidative Stress in Skin Exposed to Cigarette Smoke Ex Vivo and In Vivo
Source: Antioxidants (Basel). 2023 Apr 27;12(5):1011. doi: 10.3390/antiox12051011 (PMC10215244; doi:10.3390/antiox12051011)
Supplement: Supplementary file 1 [file antioxidants-12-01011-s001.zip]

Archive with 1 entries (1 files):
- antioxidants-2331199-supplementary.pptx
